# Supplementary material for: A new genus of Compositae (Eupatorieae, Piqueriinae) from Peru, named Centenaria to honour the 100 th anniversary of the Natural History Museum of the National University Mayor of San Marcos
Source: PhytoKeys. 2018 Dec 7;(113):69–77. doi: 10.3897/phytokeys.113.28242 (PMC6294821; doi:10.3897/phytokeys.113.28242)
Supplement: XML Treatment for Centenaria [file phytokeys.113.28242-treatment1.xml]

<!DOCTYPE tp:taxon-treatment
  PUBLIC "-//TaxonX//DTD Taxonomic Treatment Publishing DTD v0 20100105//EN" "tax-treatment-NSO.dtd">
<tp:taxon-treatment xmlns:tp="http://www.plazi.org/taxpub"><tp:treatment-meta><kwd-group><label>Taxon classification</label><kwd><named-content xmlns:xlink="http://www.w3.org/1999/xlink" content-type="kingdom">Plantae</named-content></kwd><kwd><named-content xmlns:xlink="http://www.w3.org/1999/xlink" content-type="order">Lituolida</named-content></kwd><kwd><named-content xmlns:xlink="http://www.w3.org/1999/xlink" content-type="family">Lituolidae</named-content></kwd></kwd-group><mixed-citation publication-type="journal"><person-group><name><surname>onzáles</surname><given-names>Paúl</given-names></name><name><surname>ano</surname><given-names>Asunción</given-names></name><name><surname>Robinson</surname><given-names>Harold</given-names></name></person-group><article-title>A new genus of <tp:taxon-name><tp:taxon-name-part taxon-name-part-type="family">Compositae</tp:taxon-name-part></tp:taxon-name> (<tp:taxon-name><tp:taxon-name-part taxon-name-part-type="genus" reg="Eupatorieae">Eupatorieae</tp:taxon-name-part></tp:taxon-name>, <tp:taxon-name><tp:taxon-name-part taxon-name-part-type="subtribe">Piqueriinae</tp:taxon-name-part></tp:taxon-name>) from Peru, named <italic><tp:taxon-name><tp:taxon-name-part taxon-name-part-type="genus" reg="Centenaria">Centenaria</tp:taxon-name-part></tp:taxon-name></italic> to honour the 100 <sup>th</sup> anniversary of the Natural History Museum of the National University Mayor of San Marcos</article-title><source>PhytoKeys</source><day>7</day><month>12</month><year>2018</year><volume>2018</volume><issue>113</issue><fpage>69</fpage><lpage>77</lpage><pub-id pub-id-type="doi">10.3897/phytokeys.113.28242</pub-id></mixed-citation></tp:treatment-meta><tp:nomenclature><tp:taxon-name>
            <tp:taxon-name-part taxon-name-part-type="genus" reg="Centenaria">Centenaria</tp:taxon-name-part>
            <object-id xmlns:xlink="http://www.w3.org/1999/xlink" content-type="ipni" xlink:type="simple">urn:lsid:ipni.org:names:77192419-1</object-id>
          </tp:taxon-name><tp:taxon-authority>P.Gonzáles, A.Cano &amp; H.Rob.</tp:taxon-authority><tp:taxon-status xmlns:xlink="http://www.w3.org/1999/xlink" xlink:type="simple">gen. nov.</tp:taxon-status></tp:nomenclature><tp:treatment-sec sec-type="description" id="SECID0EWAAE"><title>Description.</title><p>Small, erect, annual herbs, to 30 cm tall. Leaves opposite, blade ovate to broadly elliptical, coarsely to finely serrate. Inflorescence a diffuse corymbose cyme. Phyllaries 5, distant, biseriate, subequal to equal, persistent, oblong-elliptical to obovate-elliptical, with shortly apiculate apices; receptacle flat, foveolate, glabrous, epaleaceous. Florets 7–14; corollas asymmetrical with the two inner lobes smaller, white, with distinct short constricted basal tube bearing glandular or eglandular hairs; throat short and broad-campanulate; lobes as long as wide or outer lobes of peripheral florets longer, short-papillose on inner surface and margins; lower part of filament glabrous; anther collars rather short; style base not enlarged, glabrous; arms rather short-clavate, densely short-papillose; papillae larger and less dense below clavate tip. Achenes prismatic, 5-ribbed, ribs setuliferous, narrowed and setuliferous above carpopodium; carpopodium inconspicuously, short-cylindrical; pappus 5 long, lanceolate squamellae, densely scabrid on margins, nearly smooth on outer surface, smooth on inner surface.</p></tp:treatment-sec></tp:taxon-treatment>
